# Supplementary material for: Sphae: an automated toolkit for predicting phage therapy candidates from sequencing data
Source: Bioinform Adv. 2025 Jan 17;5(1):vbaf004. doi: 10.1093/bioadv/vbaf004 (PMC11783317; doi:10.1093/bioadv/vbaf004)
Supplement: vbaf004_Supplementary_Data [file vbaf004_supplementary_data.zip]

Archive with 5 entries (5 files):
- Supplementary Table 3.xlsx
- Supplementary Table 1.xlsx
- Supplementary Table 4.xlsx
- Supplementary Files.docx
- Supplementary Table 2.xlsx
