# Supplementary material for: Sphae: an automated toolkit for predicting phage therapy candidates from sequencing data
Source: Bioinform Adv. 2025 Jan 17;5(1):vbaf004. doi: 10.1093/bioadv/vbaf004 (PMC11783317; doi:10.1093/bioadv/vbaf004)
Supplement: vbaf004_Supplementary_Data [file vbaf004_supplementary_data.zip › Supplementary Table 1.xlsx]

## Sheet: Sheet1
	Paper reference	sample name	SRA accession ID	Biosample ID	Informal names	Bioproject accession	Organism		Host	Isolation source	Sequencing platform
This study		Ecoli_39	SRR15364480	SAMN20326277	supertafe	PRJNA737576	Enterococcus phage	Enterococcus faecalis	USA: Missouri	Fecal	MinION
This study		Ecoli_37	SRR15364481	SAMN20326276	flindoors	PRJNA737576	Escherichia phage	E. coli	USA: Missouri	Fecal	MinION
This study		Ecoli_36	SRR15364482	SAMN20326275	helpimstuck/glob	PRJNA737576	Escherichia phage	E. coli	USA: Missouri	Fecal	MinION
This study		Ecoli_35	SRR15364483	SAMN20326274	calice	PRJNA737576	Escherichia phage	E. coli	USA: Missouri	Fecal	MinION
This study		Ecoli_34	SRR15364484	SAMN20326273	jjayne	PRJNA737576	Escherichia phage	E. coli	USA: Missouri	Fecal	MinION
This study		Ecoli_33_1	SRR15364485	SAMN20326272	dramo	PRJNA737576	Escherichia phage	E. coli	USA: Missouri	Fecal	MinION
This study		Ecoli_33	SRR15364486	SAMN20326271	Isocoli	PRJNA737576	Escherichia phage	E. coli	USA: Missouri	Fecal	MinION
This study		Ecoli_32	SRR15364487	SAMN20326270	resch	PRJNA737576	Escherichia phage	E. coli	USA: Missouri	Fecal	MinION
This study		Ecoli_31	SRR15364488	SAMN20326269	Thompsochoo	PRJNA737576	Escherichia phage	E. coli	USA: Missouri	Fecal	MinION
This study		Ecoli_29	SRR15364489	SAMN20326268	slana	PRJNA737576	Escherichia phage	E. coli	USA: Missouri	Fecal	MinION
This study		Ecoli_28	SRR15364491	SAMN20326267	boxhall	PRJNA737576	Escherichia phage	E. coli	USA: Missouri	Fecal	MinION
This study		Ecoli_27	SRR15364492	SAMN20326266	pargine	PRJNA737576	Escherichia phage	E. coli	USA: Missouri	Fecal	MinION
This study		Ecoli_26	SRR15364493	SAMN20326265	Trajan	PRJNA737576	Escherichia phage	E. coli (STEC)	USA: Missouri	Fecal	MinION
This study		Ecoli_17	SRR15364494	SAMN20326264	salison	PRJNA737576	Escherichia phage	E. coli	USA: Missouri	Fecal	MinION
Klebsiella dataset	Elek et al., 2023	Whistle	SRR22972370	SAMN32329543	Whistle	PRJNA914245	Klebsiella phage Whistle	Klebsiella variicola	UK	wastewater	Illumina NextSeq500
Klebsiella dataset	Elek et al., 2023	Amrap	SRR22972371	SAMN32329542	Amrap	PRJNA914245	Klebsiella phage Amrap	Klebsiella oxytoca	UK	wastewater	Illumina NextSeq500
Klebsiella dataset	Elek et al., 2023	Emom	SRR22972372	SAMN32329541	Emom	PRJNA914245	Klebsiella phage Emom	Klebsiella oxytoca	UK	wastewater	Illumina NextSeq500
Klebsiella dataset	Elek et al., 2023	Saitama	SRR22972373	SAMN32329540	Saitama	PRJNA914245	Klebsiella phage Saitama	Klebsiella quasipneumoniae	UK	wastewater	Illumina NextSeq500
Klebsiella dataset	Elek et al., 2023	Tokugawa	SRR22972374	SAMN32329539	Tokugawa	PRJNA914245	Klebsiella phage Tokugawa	Klebsiella michiganensis	UK	wastewater	Illumina NextSeq500
Klebsiella dataset	Elek et al., 2023	Cornelius	SRR22972375	SAMN32329538	Cornelius	PRJNA914245	Klebsiella phage Cornelius	Klebsiella michiganensis	UK	wastewater	Illumina NextSeq500
Klebsiella dataset	Elek et al., 2023	Speegle	SRR22972376	SAMN32329537	Speegle	PRJNA914245	Klebsiella phage Speegle	Klebsiella michiganensis	UK	wastewater	Illumina NextSeq500
Klebsiella dataset	Elek et al., 2023	Mera	SRR22972377	SAMN32329536	Mera	PRJNA914245	Klebsiella phage Mera	Klebsiella michiganensis	UK	wastewater	Illumina NextSeq500
Klebsiella dataset	Elek et al., 2023	Whistle	SRR22972378	SAMN32329543	Whistle	PRJNA914245	Klebsiella phage Whistle	Klebsiella variicola	UK	wastewater	MinION
Klebsiella dataset	Elek et al., 2023	Amrap	SRR22972379	SAMN32329542	Amrap	PRJNA914245	Klebsiella phage Amrap	Klebsiella oxytoca	UK	wastewater	MinION
Klebsiella dataset	Elek et al., 2023	Emom	SRR22972380	SAMN32329541	Emom	PRJNA914245	Klebsiella phage Emom	Klebsiella oxytoca	UK	wastewater	MinION
Klebsiella dataset	Elek et al., 2023	Saitama	SRR22972381	SAMN32329540	Saitama	PRJNA914245	Klebsiella phage Saitama	Klebsiella quasipneumoniae	UK	wastewater	MinION
Klebsiella dataset	Elek et al., 2023	Tokugawa	SRR22972382	SAMN32329539	Tokugawa	PRJNA914245	Klebsiella phage Tokugawa	Klebsiella michiganensis	UK	wastewater	MinION
Klebsiella dataset	Elek et al., 2023	Cornelius	SRR22972383	SAMN32329538	Cornelius	PRJNA914245	Klebsiella phage Cornelius	Klebsiella michiganensis	UK	wastewater	MinION
Klebsiella dataset	Elek et al., 2023	Speegle	SRR22972384	SAMN32329537	Speegle	PRJNA914245	Klebsiella phage Speegle	Klebsiella michiganensis	UK	wastewater	MinION
Klebsiella dataset	Elek et al., 2023	Mera	SRR22972385	SAMN32329536	Mera	PRJNA914245	Klebsiella phage Mera	Klebsiella michiganensis	UK	wastewater	MinION
Klebsiella dataset	Elek et al., 2023	Toyotomi	SRR22972386	SAMN32329535	Toyotomi	PRJNA914245	Klebsiella phage Toyotomi	Klebsiella michiganensis	UK	wastewater	MinION
Klebsiella dataset	Elek et al., 2023	Oda	SRR22972387	SAMN32329534	Oda	PRJNA914245	Klebsiella phage Oda	Klebsiella michiganensis	UK	wastewater	MinION
Klebsiella dataset	Elek et al., 2023	Toyotomi	SRR22972388	SAMN32329535	Toyotomi	PRJNA914245	Klebsiella phage Toyotomi	Klebsiella michiganensis	UK	wastewater	Illumina NextSeq500
Klebsiella dataset	Elek et al., 2023	Oda	SRR22972389	SAMN32329534	Oda	PRJNA914245	Klebsiella phage Oda	Klebsiella michiganensis	UK	wastewater	Illumina NextSeq500
Salmonella phages	Gendre et al., 2022	Se_F6	SRR16219306	SAMN21907439	Se_F6	PRJNA767534	Salmonella phage Se_F6a culture lysate DNA extract	Salmonella enterica subsp. enterica serovar Typhimurium ATCC 14028S (ATCC 14028S)	Spain	wastewater	Illumina MiSeq
Salmonella phages	Gendre et al., 2022	Se_F3	SRR16219307	SAMN21907438	Se_F3	PRJNA767534	Salmonella phage Se_F3a culture lysate DNA extract	Salmonella enterica subsp. enterica serovar Typhimurium ATCC 14028S (ATCC 14028S)	Spain	wastewater	Illumina MiSeq
Salmonella phages	Gendre et al., 2022	Se_F2	SRR16219308	SAMN21907437	Se_F2	PRJNA767534	Salmonella phage Se_F2 culture lysate DNA extract	Salmonella enterica subsp. enterica serovar Typhimurium ATCC 14028S (ATCC 14028S)	Spain	wastewater	Illumina MiSeq
Salmonella phages	Gendre et al., 2022	Se_F1	SRR16219309	SAMN21907436	Se_F1	PRJNA767534	Salmonella phage Se_F1 culture lysate DNA extract	Salmonella enterica subsp. enterica serovar Typhimurium ATCC 14028S (ATCC 14028S)	Spain	wastewater	Illumina MiSeq
Salmonella phages	Gendre et al., 2022	Se_ML1	SRR16219310	SAMN21907435	Se_ML1	PRJNA767534	Salmonella phage Se_ML1 culture lysate DNA extract	Salmonella enterica subsp. enterica serovar Typhimurium ATCC 14028S (ATCC 14028S)	Spain	wastewater	Illumina MiSeq
Salmonella phages	Gendre et al., 2022	Se_EM4	SRR16219311	SAMN21907434	Se_EM4	PRJNA767534	Salmonella phage Se_EM4 culture lysate DNA extract	Salmonella enterica subsp. enterica serovar Typhimurium ATCC 14028S (ATCC 14028S)	Spain	wastewater	Illumina MiSeq
Salmonella phages	Gendre et al., 2022	Se_EM3	SRR16219312	SAMN21907433	Se_EM3	PRJNA767534	Salmonella phage Se_EM3 culture lysate DNA extract	Salmonella enterica subsp. enterica serovar Typhimurium ATCC 14028S (ATCC 14028S)	Spain	wastewater	Illumina MiSeq
Salmonella phages	Gendre et al., 2022	Se_EM2	SRR16219313	SAMN21907432	Se_EM2	PRJNA767534	Salmonella phage Se_EM2 culture lysate DNA extract	Salmonella enterica subsp. enterica serovar Typhimurium ATCC 14028S (ATCC 14028S)	Spain	wastewater	Illumina MiSeq
Salmonella phages	Gendre et al., 2022	Salfasec_13	SRR16219314	SAMN21907440	Salfasec_13	PRJNA767534	Salmonella phage Salfasec_13b culture lysate DNA extract	Salmonella enterica subsp. enterica serovar Typhimurium ATCC 14028S (ATCC 14028S)	Spain	wastewater	Illumina MiSeq
Salmonella phages	Gendre et al., 2022	Se_EM1	SRR16219315	SAMN21907431	Se_EM1	PRJNA767534	Salmonella phage Se_EM1 culture lysate DNA extract	Salmonella enterica subsp. enterica serovar Typhimurium ATCC 14028S (ATCC 14028S)	Spain	wastewater	Illumina MiSeq
Salmonella phages	Gendre et al., 2022	Se_AO1	SRR16219316	SAMN21907430	Se_AO1	PRJNA767534	Salmonella phage Se_AO1 culture lysate DNA extract	Salmonella enterica subsp. enterica serovar Typhimurium ATCC 14028S (ATCC 14028S)	Spain	wastewater	Illumina MiSeq
Achromobacter phages	Essoh C et al.,	POU94	ERR3447759	ERP116447	POU94	PRJEB33638	Achromobacter phage vB_AxyP_19-32_Axy12	Achromobacter xylosioxidans	Cote de Ivoire: Abidjan	wastewater	Illumina MiSeq
Achromobacter phages	Essoh C et al.,	POU95	ERR3447760	ERP116447	POU95	PRJEB33638	Achromobacter phage vB_AxyP_19-32_Axy13	Achromobacter xylosioxidans	Cote de Ivoire: Abidjan	wastewater	Illumina MiSeq
Achromobacter phages	Essoh C et al.,	POU96	ERR3447761	ERP116447	POU96	PRJEB33638	Achromobacter phage vB_AxyS_19-32_Axy14	Achromobacter xylosioxidans	Cote de Ivoire: Abidjan	wastewater	Illumina MiSeq
Achromobacter phages	Essoh C et al.,	POU98	ERR3447762	ERP116447	POU98	PRJEB33638	Achromobacter phage vB_AxyS_19-32_Axy16	Achromobacter xylosioxidans	Cote de Ivoire: Abidjan	wastewater	Illumina MiSeq
Achromobacter phages	Essoh C et al.,	POU100	ERR3447763	ERP116447	POU100	PRJEB33638	Achromobacter phage vB_AxyS_19-32_Axy18	Achromobacter xylosioxidans	Cote de Ivoire: Abidjan	wastewater	Illumina MiSeq
Achromobacter phages	Essoh C et al.,	POU101	ERR3447764	ERP116447	POU101	PRJEB33638	Achromobacter phage vB_AxyS_19-32_Axy19	Achromobacter xylosioxidans	Cote de Ivoire: Abidjan	wastewater	Illumina MiSeq
Achromobacter phages	Essoh C et al.,	POU102	ERR3447765	ERP116447	POU102	PRJEB33638	Achromobacter phage vB_AxyS_19-32_Axy20	Achromobacter xylosioxidans	Cote de Ivoire: Abidjan	wastewater	Illumina MiSeq
Achromobacter phages	Essoh C et al.,	POU103	ERR3447766	ERP116447	POU103	PRJEB33638	Achromobacter phage vB_AxyP_19-32_Axy21	Achromobacter xylosioxidans	Cote de Ivoire: Abidjan	wastewater	Illumina MiSeq
Achromobacter phages	Essoh C et al.,	POU104	ERR3447767	ERP116447	POU104	PRJEB33638	Achromobacter phage vB_AxyP_19-32_Axy22	Achromobacter xylosioxidans	Cote de Ivoire: Abidjan	wastewater	Illumina MiSeq
Achromobacter phages	Essoh C et al.,	POU105	ERR3447768	ERP116447	POU105	PRJEB33638	Achromobacter phage vB_AxyP_19-32_Axy23	Achromobacter xylosioxidans	Cote de Ivoire: Abidjan	wastewater	Illumina MiSeq
Achromobacter phages	Essoh C et al.,	POU106	ERR3447769	ERP116447	POU106	PRJEB33638	Achromobacter phage vB_AxyP_19-32_Axy24	Achromobacter xylosioxidans	Cote de Ivoire: Abidjan	wastewater	Illumina MiSeq
Achromobacter phages	Essoh C et al.,	POU84	ERR3447754	ERP116447	POU84	PRJEB33638	Achromobacter phage vB_AxyP_19-32_Axy04	Achromobacter xylosioxidans	Cote de Ivoire: Abidjan	wastewater	Illumina MiSeq
Achromobacter phages	Essoh C et al.,	POU86	ERR3447755	ERP116447	POU86	PRJEB33638	Achromobacter phage vB_AxyS_19-32_Axy06	Achromobacter xylosioxidans	Cote de Ivoire: Abidjan	wastewater	Illumina MiSeq
Achromobacter phages	Essoh C et al.,	POU91	ERR3447756	ERP116447	POU91	PRJEB33638	Achromobacter phage vB_AxyP_19-32_Axy09	Achromobacter xylosioxidans	Cote de Ivoire: Abidjan	wastewater	Illumina MiSeq
Achromobacter phages	Essoh C et al.,	POU92	ERR3447757	ERP116447	POU92	PRJEB33638	Achromobacter phage vB_AxyP_19-32_Axy10	Achromobacter xylosioxidans	Cote de Ivoire: Abidjan	wastewater	Illumina MiSeq
Mixed phages		mixed phages of Staphylococcus, Serratia, and Klebsiella	SRR8869239	SAMN11360398		PRJNA222858	Caudoviricetes	Staphyloccus, Serratia, Klebsiella	USA: Texas		Illumina MiSeq
Mixed phages		mixed phages of Staphylococcus and Klebsiella	SRR8869234	SAMN11360432		PRJNA222858	Caudoviricetes	Staphylococcus, Klebsiella	USA: Texas		Illumina MiSeq
Mixed phages		mixed phages of Klebsiella and Serratia	SRR8869231	SAMN11360393		PRJNA222858	Caudoviricetes	Klebsiella, Serratia	USA: Texas		Illumina MiSeq
Mixed phages		mixed phages of Staphylococcus, Klebsiella, Serratia, Acinetobacter	SRR8788475	SAMN11259833		PRJNA222858	Caudoviricetes	Staphylococcus, Klebsiella, Serratia, Acinetobacter	USA: Texas		Illumina MiSeq
Mixed phages		mixed phages of Escherichia, Serratia, and Staphylococcus	SRR8869241	SAMN11360401		PRJNA222858	Caudoviricetes	Escherichia, Serratia, Staphylococcus	USA: Texas		Illumina MiSeq
