# Supplementary material for: Sphae: an automated toolkit for predicting phage therapy candidates from sequencing data
Source: Bioinform Adv. 2025 Jan 17;5(1):vbaf004. doi: 10.1093/bioadv/vbaf004 (PMC11783317; doi:10.1093/bioadv/vbaf004)
Supplement: vbaf004_Supplementary_Data [file vbaf004_supplementary_data.zip › Supplementary Table 4.xlsx]

## Sheet: Sheet1
Dataset	Program	Wall time with 8 threads (h:mm:ss)	Wall time with16 threads (h:mm:ss)
SRR22972379	sphae run –sequencing longreads	Median=0:14:12 Minimum=0:13:11 Maximum=0:17:06	Median=0:07:24 Minimum=0:07:12 Maximum=0:09:47
SRR22972379	sphae run –sequencing longreads –no_medaka	Median=0:17:09 Minimum=0:15:49 Maximum=0:17:23	Median=0:08:28 Minimum=0:08:21 Maximum=0:09:15
SRR22972371	sphae run –sequencing paired	Median=0:42:46 Minimum=0:35:22 Maximum=1:25:29	Median=0:09:43 Minimum=0:09:33 Maximum=0:09:51
OQ579031	sphae annotate	Median=0:06:13 Minimum=0:06:12 Maximum=0:06:13	Median=0:06:31 Minimum=0:06:24 Maximum=0:06:40
