# Supplementary material for: Sphae: an automated toolkit for predicting phage therapy candidates from sequencing data
Source: Bioinform Adv. 2025 Jan 17;5(1):vbaf004. doi: 10.1093/bioadv/vbaf004 (PMC11783317; doi:10.1093/bioadv/vbaf004)
Supplement: vbaf004_Supplementary_Data [file vbaf004_supplementary_data.zip › Supplementary Table 2.xlsx]

## Sheet: Sheet1
Steps	Sequencing	Tools	version
Quality control	paired-end	Fastp	v0.23.4
	paired-end	rasusa	v2.0.0
	longread	Filtlong	v0.2.1
Assembly	paired-end	MEGAHIT	v1.2.9
	longread	Flye	v2.9
	longread	medaka	v1.11.3
Assembly checks	paired-end, longread	ViralVerify	v1.1
	paired-end, longread	CheckV	v1.0.1
Annotation	paired-end, longread	Pharokka	v1.7.1
	paired-end, longread	Phold	v0.1.4
	paired-end, longread	Phynteny	v0.1.13
